# Supplementary material for: The Predictive Role of ctDNA and CTCs in Patients with Advanced Non-Small Cell Lung Cancer Receiving Immunotherapy: A Systematic Review and Meta-Analysis
Source: Int J Mol Sci. 2026 Jun 18;27(12):5518. doi: 10.3390/ijms27125518 (PMC13300314; doi:10.3390/ijms27125518)
Supplement: Supplementary file 1 [file ijms-27-05518-s001.zip]

Archive with 3 entries (3 files):
- Figure S1.png
- Supp. Table S1 - QUIPS_assessment.xlsx
- Supplementary Material - PRISMA_2020_checklist.pdf
