# Supplementary material for: The Predictive Role of ctDNA and CTCs in Patients with Advanced Non-Small Cell Lung Cancer Receiving Immunotherapy: A Systematic Review and Meta-Analysis
Source: Int J Mol Sci. 2026 Jun 18;27(12):5518. doi: 10.3390/ijms27125518 (PMC13300314; doi:10.3390/ijms27125518)
Supplement: Supplementary file 1 [file ijms-27-05518-s001.zip › Supp. Table S1 - QUIPS_assessment.xlsx]

## Sheet: Sheet1
Study	PMID	Ref Number	Biomarker set	Sample size	Assay/Method	Treatment	Study participation	Study attrition	Prognostic factor measurement	Outcome measurement	Confounding	Statistical analysis and reporting	Overall risk of bias
Alama et al., 2019	31295929	67	CTCs	89	IHC (ScreenCell)	Nivolumab	Moderate	Moderate	Moderate	Low	Moderate	Low	Moderate
Anagnostou et al., 2019	30541742	31	ctDNA	24	TEC-Seq (Targeted Error Correction Sequencing)	immune checkpoint blockade	Moderate	Moderate	Low	Low	High	Moderate	Moderate
Anagnostou et al., 2023	37814061	30	ctDNA	50	Custom ctDNA NGS assay	pembrolizumab	Moderate	Low	Low	Low	Moderate	Moderate	Low
Assaf et al., 2023	36928816	32	ctDNA	466	FoundationOne Liquid CDx + custom panel	chemo-immunotherapy	Low	Low	Low	Low	Moderate	Low	Moderate
Carbonell et al., 2023	36852704	54	ctDNA	45	Shallow whole-genome sequencing (sWGS)	immune checkpoint inhibitors	Moderate	Low	Moderate	Low	High	Moderate	Moderate
Cheng et al., 2023	37184093	57	ctDNA	19	Custom tumour-informed NGS 671- gene panel (OriMIRACLE)	first-line ICI monotherapy or combined with chemotherapy	Moderate	Low	Low	Low	High	Moderate	Moderate
Dall'Olio et al., 2021	33849808	63	CTCs	39	IF-staining (CellSearch)	nivolumab, pembrolizumab atezolizumab	Moderate	Low	Low	Low	Low	Low	Moderate
Dhar et al., 2018	29416054	71	CTCs	22	IF-staining (Vortex)	PD-1 or PD-L1 inhibitors	High	High	Moderate	Moderate	High	High	Moderate
Feng J et al., 2021	34302805	64	CTCs	32	CD326 (EpCAM) MicroBeads, FACSCanton II flow-cytometer	cryoablation and nivolumab	Moderate	Moderate	Moderate	Moderate	Moderate	Moderate	Moderate
Frank et al., 2022	36969747	33	ctDNA	132	Custom droplet digital PCR	chemotherapy, immunotherapyor combination treatment	Low	Low	Moderate	Low	High	Moderate	Moderate
Goldberg et al., 2018	29330207	34	ctDNA	28	Error-suppressed deep sequencing	immune checkpoint inhibitors	Moderate	Moderate	Moderate	Low	High	Moderate	Moderate
Guibert et al., 2018	29748004	72	CTCs	96	IF-staining (ISET)	Nivolumab	Moderate	Low	Moderate	Low	Moderate	Moderate	Moderate
Guibert et al., 2019	31518912	55	ctDNA	97	Inivata amplicon sequencing	PD-L1 inhibitors	Moderate	Moderate	Moderate	Low	Moderate	Moderate	Low
Han et al., 2022	36600554	35	ctDNA	33	Targeted NGS	sintilimab plus docetaxel	Moderate	Low	Moderate	Low	High	Moderate	Low
Horndalsveen et al., 2023	36330681	36	ctDNA	21	Custom ctDNA NGS assay	atezolizumab combined with radiotherapy	Moderate	Low	Moderate	Low	High	Moderate	Moderate
Iijima et al., 2017	29078173	37	ctDNA	14	Custom PCR + Sequencing	nivolumab	High	Moderate	Moderate	Low	High	Moderate	Moderate
Ikeda M et al., 2021	34064720	62	CTCs	44	IF-staining (Microcavity array system	Nivolumab	Moderate	Low	Moderate	Low	Moderate	Moderate	Moderate
Janning et al., 2019	31212989	70	CTCs	11	IF-staining, (Parsortix system and CellSearch)	pembrolizumab, atezolizumab, nivolumab	High	High	Moderate	High	Moderate	High	Moderate
Jia et al., 2020	32382482	38	ctDNA	10	Customized panels to each individual	immune checkpoint blockade	High	Moderate	Low	Low	High	Moderate	Low
Leprieur et al., 2018	29721388	40	ctDNA	20	Not specified	nivolumab	Moderate	Moderate	Moderate	Low	High	Moderate	Moderate
Leprieur et al., 2020	32581058	39	ctDNA	8	Whole-exome sequencing	immune checkpoint inhibitors	High	Low	Moderate	Low	High	Moderate	Moderate
Li et al., 2019	31692284	41	ctDNA	12	Ultra-deep sequencing (Originated 329 panel)	anti-PD1 treatment	High	Low	Moderate	Low	High	Moderate	Moderate
Mondelo-Macia P et al., 2021	34465006	65	CTCs	50	IF-staining (Parsortix system and CellSearch)	pembrolizumab	Moderate	Moderate	Moderate	Low	Low	Low	Moderate
Moran JA et al., 2022	36516370	59	CTCs	41	IF-staining (CellSieve Micro- filtration Assay)	nivolumab, pembrolizumab, or atezolizumab	Moderate	Moderate	Moderate	Low	Low	Low	Moderate
Nabet et al., 2020	32938649	42	ctDNA	99	DIREct-On model + custom sequencing panel	PD-L1 blockade alone or in combination with CTLA-4 blockade or chemotherapy	Moderate	Low	Low	Low	Moderate	Low	Moderate
Nicolazzo et al., 2016	27553175	73	CTCs	24	IF-staining (CellSearch)	Nivolumab	Moderate	High	Moderate	High	High	High	Moderate
Papadaki et al., 2020	32545559	66	CTCs	15	IF-staining (Ficoll, ISET, Parsortix)	anti-PD-1 treatment	High	Moderate	Moderate	Low	Moderate	Low	Moderate
Park et al., 2021	34164263	61	CTCs	83	IF-staining (CD-PRIME system)	pembrolizumab, atezolizumab	Moderate	Moderate	Moderate	Low	Low	Low	Moderate
Pellini et al., 2023	37702716	43	ctDNA	133	FoundationOne Tracker	chemo-immunotherapy	Low	Low	Low	Low	Moderate	Low	Moderate
Raja et al., 2018	30093454	44	ctDNA	100	Custom assay	durvalumab	Low	Moderate	Moderate	Low	High	Moderate	Low
Ren et al., 2022	36517410	45	ctDNA	193	Custom assay	camrelizumab plus chemotherapy	Low	Moderate	Moderate	Low	Moderate	Moderate	Low
Ricciuti et al., 2021	33771889	46	ctDNA	62	Enhanced tagged-amplicon sequencing	pembrolizumab	Moderate	Low	Moderate	Low	Moderate	Low	Low
Spiliotaki M et al., 2023	36177552	58	CTCs	47	IF-staining (Ficoll)	pembrolizumab	Moderate	Low	Moderate	Low	Moderate	Moderate	Moderate
Stensgaard et al., 2023	37323168	47	ctDNA	56	AVENIO ctDNA Surveillance Kit (Roche)	pembrolizumab	Moderate	Low	Low	Low	Moderate	Moderate	Low
Tamminga et al., 2019	31291995	68	CTCs	104	IF-staining (CellSearch)	Nivolumab	Moderate	Moderate	Moderate	Low	Low	Low	Moderate
Thompson et al., 2021	34095713	48	ctDNA	67	Guardant360 & OMNI	pembrolizumab	Moderate	Low	Low	Low	Moderate	Low	Low
Van der Leest et al., 2021	34449963	49	ctDNA	100	ddPCR	immune checkpoint inhibitors	Low	Low	Moderate	Low	High	Moderate	Moderate
Wang B et al., 2022	35382648	50	ctDNA	9	Targeted NGS	pembrolizumab	High	Moderate	Moderate	Low	High	Moderate	Moderate
Wang J et al., 2023	37324075	56	ctDNA	143	qpCR-based ctDNA quantification	immune checkpoint inhibitors	Low	Moderate	Moderate	Low	High	Moderate	Low
Weber et al., 2021	34644796	51	ctDNA	177	AVENIO ctDNA Expanded Kit (Roche)	immune checkpoint inhibitors	Low	Moderate	Low	Low	Moderate	Moderate	Moderate
Zhang et al., 2024	39155922	52	ctDNA	47	NGS	sintilimab	Moderate	Low	Moderate	Low	Moderate	Moderate	High
Zhang L et al., 2020	31678168	69	CTCs	16	iFISH (Cytelligen)	Nivolumab	High	Moderate	Moderate	Low	Moderate	Moderate	High
Zhang Y et al., 2022	36064386	60	CTCs	30	IF-staining (IsoFlux system with CELLection Epithelial Enrich Dynabeads)	Sintilimab plus docetaxel	Moderate	Moderate	Low	Low	Low	Low	Moderate
Zou et al., 2021	34938156	53	ctDNA	94	AVENIO ctDNA Surveillance Kit (Roche)	atezolizumab / docetaxel	Moderate	Moderate	Low	Low	Moderate	Moderate	High
